# Supplementary material for: Dynamic alterations in linear growth and endocrine parameters in children with obesity and height reference values
Source: eClinicalMedicine. 2021 Jun 23;37:100977. doi: 10.1016/j.eclinm.2021.100977 (PMC8343253; doi:10.1016/j.eclinm.2021.100977)
Supplement: Supplementary file 3 [file mmc3.xlsx]

## Sheet: Sheet 1
Sex	Age	P2.5	P5	P50 (M)	P95	P97.5	L	S
Boys	0	46.8425	47.5275	51.2745	55.3269	56.1402	-0.0312	0.0462
	0.0833333	50.2511	50.9276	54.5787	58.4367	59.2002	0.1977	0.0418
	0.166667	53.8056	54.5097	58.2923	62.2588	63.0401	0.2855	0.0404
	0.25	56.8709	57.6033	61.5259	65.6184	66.4221	0.3487	0.0396
	0.333333	59.47	60.2293	64.2873	68.5053	69.3318	0.399	0.0391
	0.416667	61.6447	62.4294	66.6157	70.9544	71.8031	0.4411	0.0389
	0.5	63.4665	64.2751	68.5829	73.0369	73.9069	0.4774	0.0388
	0.583333	65.0121	65.8434	70.2669	74.8313	75.7218	0.5096	0.0389
	0.666667	66.3334	67.1863	71.7201	76.3901	77.3003	0.5387	0.039
	0.75	67.4703	68.3439	72.9833	77.7545	78.6835	0.5655	0.0392
	0.833333	68.4773	69.371	74.1126	78.9819	79.9291	0.5903	0.0394
	0.916667	69.405	70.3183	75.1604	80.126	81.0913	0.6137	0.0397
	1	70.2911	71.224	76.1659	81.2273	82.2105	0.636	0.0399
	1.08333	71.1648	72.1173	77.1591	82.3165	83.3175	0.6573	0.0402
	1.16667	72.0459	73.0182	78.1607	83.4146	84.4336	0.6778	0.0404
	1.25	72.9368	73.9289	79.1727	84.5237	85.5608	0.6978	0.0407
	1.33333	73.835	74.8471	80.1928	85.6412	86.6964	0.7172	0.0409
	1.41667	74.7386	75.7708	81.2187	86.7647	87.8382	0.7362	0.0412
	1.5	75.646	76.6984	82.2487	87.8925	88.9841	0.7548	0.0414
	1.58333	76.5558	77.6284	83.2814	89.0229	90.1326	0.7731	0.0416
	1.66667	77.4664	78.5593	84.3149	90.1538	91.2817	0.7911	0.0418
	1.75	78.3739	79.4869	85.3448	91.2806	92.4263	0.8088	0.042
	1.83333	79.2742	80.4073	86.3664	92.3978	93.5612	0.8263	0.0422
	1.91667	80.1637	81.3166	87.3755	93.501	94.6818	0.8435	0.0424
	2	81.0395	82.2118	88.3688	94.5862	95.7839	0.8604	0.0426
	2.08333	81.8989	83.0903	89.3429	95.6499	96.8641	0.8771	0.0427
	2.16667	82.7396	83.9496	90.2954	96.6891	97.9192	0.8935	0.0429
	2.25	83.5599	84.788	91.2241	97.7015	98.9469	0.9096	0.043
	2.33333	84.3606	85.6061	92.1295	98.6875	99.9477	0.9254	0.0432
	2.41667	85.1432	86.4058	93.0135	99.6492	100.923	0.9409	0.0433
	2.5	85.9095	87.1884	93.8777	100.588	101.876	0.9561	0.0434
	2.58333	86.6607	87.9556	94.7236	101.506	102.807	0.9708	0.0435
	2.66667	87.3983	88.7085	95.5524	102.404	103.717	0.9852	0.0436
	2.75	88.1234	89.4485	96.3655	103.283	104.608	0.9992	0.0436
	2.83333	88.8372	90.1766	97.164	104.145	105.482	1.0127	0.0437
	2.91667	89.5407	90.8938	97.9489	104.991	106.339	1.0258	0.0437
	3	90.2355	91.6019	98.7221	105.823	107.181	1.0384	0.0438
	3.08333	90.9237	92.303	99.4858	106.643	108.011	1.0506	0.0438
	3.16667	91.6076	92.9991	100.242	107.453	108.831	1.0623	0.0438
	3.25	92.2888	93.6923	100.994	108.257	109.644	1.0736	0.0438
	3.33333	92.9692	94.3843	101.742	109.056	110.452	1.0843	0.0438
	3.41667	93.6504	95.0767	102.49	109.852	111.257	1.0946	0.0438
	3.5	94.3339	95.771	103.237	110.647	112.06	1.1045	0.0438
	3.58333	95.021	96.4687	103.986	111.442	112.864	1.1138	0.0438
	3.66667	95.7131	97.171	104.739	112.24	113.67	1.1227	0.0437
	3.75	96.4106	97.8785	105.495	113.04	114.478	1.1311	0.0437
	3.83333	97.1113	98.5889	106.253	113.841	115.287	1.1391	0.0436
	3.91667	97.8127	99.2998	107.011	114.641	116.094	1.1465	0.0436
	4	98.5124	100.009	107.765	115.436	116.896	1.1536	0.0435
	4.08333	99.2082	100.713	108.513	116.224	117.692	1.1602	0.0434
	4.16667	99.8979	101.412	109.254	117.004	118.478	1.1664	0.0434
	4.25	100.58	102.102	109.985	117.773	119.255	1.1722	0.0433
	4.33333	101.251	102.782	110.705	118.53	120.018	1.1776	0.0432
	4.41667	101.911	103.449	111.412	119.272	120.767	1.1826	0.0432
	4.5	102.558	104.104	112.104	119.999	121.501	1.1872	0.0431
	4.58333	103.19	104.743	112.78	120.709	122.217	1.1915	0.043
	4.66667	103.806	105.367	113.44	121.402	122.916	1.1954	0.043
	4.75	104.41	105.977	114.085	122.08	123.6	1.1989	0.0429
	4.83333	105.002	106.576	114.718	122.745	124.271	1.2021	0.0428
	4.91667	105.583	107.163	115.34	123.399	124.931	1.2049	0.0428
	5	106.155	107.742	115.952	124.043	125.581	1.2075	0.0427
	5.08333	106.719	108.313	116.557	124.68	126.223	1.2097	0.0427
	5.16667	107.276	108.877	117.155	125.31	126.86	1.2117	0.0426
	5.25	107.828	109.435	117.747	125.936	127.491	1.2133	0.0426
	5.33333	108.375	109.989	118.336	126.558	128.12	1.2147	0.0425
	5.41667	108.919	110.54	118.922	127.178	128.746	1.2158	0.0425
	5.5	109.461	111.089	119.506	127.797	129.372	1.2167	0.0425
	5.58333	110	111.636	120.09	128.417	129.999	1.2173	0.0425
	5.66667	110.539	112.181	120.673	129.037	130.626	1.2177	0.0424
	5.75	111.074	112.724	121.255	129.657	131.253	1.2178	0.0424
	5.83333	111.607	113.265	121.835	130.275	131.879	1.2178	0.0424
	5.91667	112.136	113.802	122.412	130.892	132.503	1.2175	0.0424
	6	112.661	114.335	122.986	131.507	133.126	1.217	0.0424
	6.08333	113.182	114.863	123.557	132.12	133.746	1.2163	0.0424
	6.16667	113.698	115.387	124.123	132.729	134.364	1.2154	0.0425
	6.25	114.208	115.906	124.686	133.335	134.978	1.2143	0.0425
	6.33333	114.712	116.419	125.243	133.936	135.588	1.213	0.0425
	6.41667	115.21	116.925	125.795	134.534	136.194	1.2116	0.0425
	6.5	115.701	117.425	126.341	135.126	136.795	1.21	0.0426
	6.58333	116.185	117.918	126.881	135.713	137.391	1.2083	0.0426
	6.66667	116.662	118.404	127.414	136.295	137.982	1.2063	0.0427
	6.75	117.132	118.883	127.942	136.871	138.568	1.2043	0.0427
	6.83333	117.595	119.356	128.465	137.444	139.151	1.2021	0.0428
	6.91667	118.053	119.823	128.982	138.013	139.73	1.1997	0.0429
	7	118.505	120.285	129.496	138.58	140.306	1.1973	0.0429
	7.08333	118.952	120.742	130.007	139.144	140.881	1.1946	0.043
	7.16667	119.395	121.195	130.514	139.707	141.454	1.1919	0.0431
	7.25	119.833	121.644	131.019	140.269	142.027	1.189	0.0432
	7.33333	120.268	122.09	131.522	140.83	142.6	1.186	0.0433
	7.41667	120.7	122.533	132.024	141.393	143.174	1.1828	0.0434
	7.5	121.128	122.973	132.526	141.956	143.749	1.1795	0.0435
	7.58333	121.555	123.412	133.026	142.52	144.326	1.1761	0.0437
	7.66667	121.979	123.848	133.527	143.087	144.905	1.1726	0.0438
	7.75	122.401	124.283	134.029	143.656	145.488	1.169	0.0439
	7.83333	122.822	124.717	134.531	144.228	146.073	1.1652	0.0441
	7.91667	123.241	125.149	135.034	144.803	146.662	1.1613	0.0442
	8	123.659	125.58	135.537	145.38	147.253	1.1574	0.0444
	8.08333	124.074	126.009	136.04	145.958	147.846	1.1533	0.0446
	8.16667	124.487	126.437	136.543	146.538	148.441	1.1491	0.0447
	8.25	124.898	126.862	137.045	147.119	149.038	1.1448	0.0449
	8.33333	125.307	127.286	137.547	147.701	149.635	1.1404	0.0451
	8.41667	125.713	127.707	138.047	148.283	150.233	1.1359	0.0453
	8.5	126.116	128.125	138.546	148.865	150.831	1.1313	0.0455
	8.58333	126.517	128.541	139.044	149.446	151.429	1.1266	0.0457
	8.66667	126.915	128.954	139.539	150.027	152.026	1.1218	0.0459
	8.75	127.31	129.365	140.033	150.607	152.622	1.1169	0.0461
	8.83333	127.701	129.772	140.524	151.185	153.218	1.1119	0.0463
	8.91667	128.09	130.177	141.013	151.762	153.811	1.1069	0.0465
	9	128.475	130.578	141.5	152.336	154.403	1.1017	0.0467
	9.08333	128.857	130.976	141.983	152.908	154.993	1.0965	0.047
	9.16667	129.236	131.371	142.464	153.479	155.58	1.0912	0.0472
	9.25	129.613	131.764	142.942	154.046	156.166	1.0858	0.0474
	9.33333	129.988	132.154	143.419	154.612	156.749	1.0804	0.0476
	9.41667	130.36	132.543	143.893	155.176	157.331	1.0748	0.0478
	9.5	130.731	132.93	144.365	155.738	157.91	1.0692	0.048
	9.58333	131.102	133.316	144.836	156.298	158.488	1.0635	0.0482
	9.66667	131.471	133.701	145.305	156.856	159.064	1.0577	0.0484
	9.75	131.84	134.085	145.773	157.413	159.638	1.0519	0.0486
	9.83333	132.21	134.47	146.241	157.968	160.21	1.0459	0.0488
	9.91667	132.579	134.855	146.707	158.521	160.78	1.0399	0.049
	10	132.95	135.24	147.173	159.073	161.349	1.0339	0.0492
	10.0833	133.321	135.626	147.638	159.623	161.916	1.0277	0.0494
	10.1667	133.694	136.013	148.103	160.172	162.482	1.0215	0.0496
	10.25	134.069	136.401	148.568	160.719	163.045	1.0153	0.0498
	10.3333	134.445	136.792	149.033	161.265	163.607	1.0089	0.0499
	10.4167	134.824	137.184	149.498	161.809	164.167	1.0025	0.0501
	10.5	135.206	137.578	149.963	162.352	164.726	0.996	0.0502
	10.5833	135.591	137.975	150.429	162.894	165.283	0.9895	0.0504
	10.6667	135.979	138.375	150.896	163.435	165.839	0.9829	0.0505
	10.75	136.37	138.778	151.364	163.975	166.393	0.9763	0.0506
	10.8333	136.764	139.184	151.833	164.514	166.947	0.9695	0.0507
	10.9167	137.163	139.593	152.303	165.053	167.5	0.9628	0.0508
	11	137.566	140.006	152.775	165.592	168.052	0.9559	0.0509
	11.0833	137.973	140.423	153.249	166.13	168.604	0.949	0.051
	11.1667	138.384	140.844	153.725	166.668	169.155	0.9421	0.0511
	11.25	138.8	141.269	154.203	167.207	169.706	0.9351	0.0511
	11.3333	139.221	141.699	154.683	167.745	170.257	0.928	0.0512
	11.4167	139.647	142.133	155.165	168.285	170.807	0.9209	0.0512
	11.5	140.079	142.573	155.651	168.824	171.358	0.9138	0.0513
	11.5833	140.516	143.017	156.139	169.364	171.909	0.9066	0.0513
	11.6667	140.958	143.466	156.63	169.905	172.461	0.8993	0.0513
	11.75	141.406	143.921	157.124	170.447	173.013	0.892	0.0513
	11.8333	141.86	144.381	157.621	170.99	173.565	0.8847	0.0513
	11.9167	142.32	144.847	158.121	171.534	174.118	0.8773	0.0513
	12	142.785	145.317	158.624	172.077	174.671	0.8699	0.0513
	12.0833	143.255	145.791	159.128	172.62	175.222	0.8624	0.0513
	12.1667	143.728	146.268	159.633	173.162	175.772	0.8549	0.0512
	12.25	144.204	146.748	160.138	173.701	176.318	0.8473	0.0512
	12.3333	144.682	147.23	160.643	174.237	176.862	0.8398	0.0511
	12.4167	145.162	147.713	161.146	174.77	177.401	0.8321	0.051
	12.5	145.642	148.196	161.647	175.299	177.936	0.8245	0.051
	12.5833	146.123	148.679	162.146	175.822	178.465	0.8168	0.0509
	12.6667	146.604	149.161	162.642	176.34	178.988	0.8091	0.0508
	12.75	147.084	149.642	163.134	176.852	179.505	0.8014	0.0507
	12.8333	147.562	150.12	163.622	177.357	180.014	0.7936	0.0506
	12.9167	148.037	150.596	164.104	177.855	180.516	0.7858	0.0505
	13	148.51	151.069	164.581	178.344	181.009	0.778	0.0504
	13.0833	148.98	151.538	165.052	178.825	181.493	0.7702	0.0503
	13.1667	149.446	152.003	165.516	179.297	181.967	0.7623	0.0501
	13.25	149.907	152.463	165.973	179.76	182.431	0.7545	0.05
	13.3333	150.363	152.917	166.422	180.212	182.885	0.7466	0.0499
	13.4167	150.813	153.365	166.863	180.653	183.327	0.7387	0.0497
	13.5	151.258	153.807	167.296	181.084	183.759	0.7308	0.0496
	13.5833	151.697	154.243	167.72	181.505	184.18	0.7229	0.0494
	13.6667	152.131	154.673	168.137	181.915	184.59	0.715	0.0493
	13.75	152.559	155.098	168.546	182.316	184.99	0.707	0.0491
	13.8333	152.982	155.516	168.947	182.708	185.381	0.6991	0.0489
	13.9167	153.399	155.929	169.341	183.09	185.762	0.6911	0.0488
	14	153.811	156.336	169.728	183.464	186.133	0.6831	0.0486
	14.0833	154.218	156.738	170.108	183.828	186.496	0.6752	0.0484
	14.1667	154.619	157.135	170.481	184.185	186.85	0.6672	0.0482
	14.25	155.016	157.526	170.847	184.533	187.195	0.6592	0.0481
	14.3333	155.407	157.911	171.207	184.873	187.533	0.6512	0.0479
	14.4167	155.793	158.292	171.56	185.206	187.862	0.6433	0.0477
	14.5	156.175	158.667	171.907	185.53	188.183	0.6353	0.0475
	14.5833	156.551	159.037	172.248	185.848	188.497	0.6273	0.0473
	14.6667	156.922	159.402	172.583	186.159	188.804	0.6193	0.0471
	14.75	157.289	159.762	172.912	186.463	189.104	0.6114	0.0469
	14.8333	157.65	160.117	173.235	186.76	189.397	0.6034	0.0468
	14.9167	158.007	160.467	173.553	187.051	189.683	0.5954	0.0466
	15	158.36	160.812	173.865	187.336	189.963	0.5875	0.0464
	15.0833	158.707	161.153	174.172	187.614	190.237	0.5795	0.0462
	15.1667	159.05	161.489	174.474	187.887	190.505	0.5716	0.046
	15.25	159.389	161.82	174.771	188.155	190.768	0.5637	0.0458
	15.3333	159.723	162.147	175.063	188.417	191.025	0.5557	0.0456
	15.4167	160.053	162.47	175.351	188.674	191.276	0.5478	0.0454
	15.5	160.379	162.789	175.633	188.925	191.523	0.5399	0.0452
	15.5833	160.701	163.103	175.912	189.172	191.764	0.532	0.045
	15.6667	161.019	163.414	176.186	189.415	192.001	0.5241	0.0449
	15.75	161.334	163.721	176.456	189.653	192.233	0.5163	0.0447
	15.8333	161.644	164.024	176.722	189.886	192.461	0.5084	0.0445
	15.9167	161.951	164.323	176.985	190.116	192.685	0.5005	0.0443
	16	162.255	164.619	177.243	190.341	192.905	0.4927	0.0441
	16.0833	162.555	164.912	177.499	190.563	193.12	0.4849	0.0439
	16.1667	162.851	165.201	177.75	190.781	193.333	0.4771	0.0437
	16.25	163.145	165.487	177.999	190.996	193.541	0.4693	0.0436
	16.3333	163.435	165.769	178.244	191.207	193.747	0.4615	0.0434
	16.4167	163.722	166.049	178.486	191.415	193.949	0.4537	0.0432
	16.5	164.007	166.326	178.725	191.621	194.148	0.446	0.043
	16.5833	164.288	166.6	178.962	191.823	194.344	0.4382	0.0428
	16.6667	164.567	166.871	179.196	192.023	194.538	0.4305	0.0427
	16.75	164.843	167.139	179.427	192.22	194.729	0.4228	0.0425
	16.8333	165.116	167.405	179.655	192.415	194.918	0.4151	0.0423
	16.9167	165.387	167.669	179.882	192.607	195.104	0.4074	0.0421
	17	165.655	167.93	180.106	192.797	195.288	0.3997	0.042
	17.0833	165.922	168.189	180.328	192.985	195.47	0.3921	0.0418
	17.1667	166.185	168.445	180.548	193.171	195.65	0.3845	0.0416
	17.25	166.447	168.7	180.765	193.355	195.827	0.3769	0.0415
	17.3333	166.707	168.952	180.981	193.537	196.003	0.3693	0.0413
	17.4167	166.964	169.202	181.195	193.717	196.178	0.3617	0.0411
	17.5	167.22	169.451	181.408	193.896	196.35	0.3541	0.041
	17.5833	167.474	169.698	181.618	194.073	196.521	0.3466	0.0408
	17.6667	167.726	169.942	181.827	194.249	196.69	0.339	0.0406
	17.75	167.976	170.186	182.035	194.423	196.858	0.3315	0.0405
	17.8333	168.225	170.428	182.241	194.595	197.025	0.324	0.0403
	17.9167	168.472	170.668	182.445	194.767	197.19	0.3165	0.0401
	18	168.718	170.907	182.649	194.937	197.354	0.3091	0.04
Sex	Age	P2.5	P5	P50 (M)	P95	P97.5	L	S
Girls	0	46.8072	47.4051	50.7582	54.5539	55.3386	-0.7653	0.0427
	0.0833333	49.7186	50.3213	53.6294	57.2313	57.9576	-0.3222	0.0391
	0.166667	52.8672	53.499	56.9423	60.6451	61.3859	-0.1588	0.0381
	0.25	55.8816	56.5456	60.1484	63.9913	64.7563	-0.0435	0.0376
	0.333333	58.4068	59.1006	62.8519	66.8296	67.6185	0.0464	0.0374
	0.416667	60.3823	61.102	64.9826	69.0784	69.8885	0.1201	0.0373
	0.5	61.995	62.7383	66.7374	70.9425	71.7723	0.1825	0.0374
	0.583333	63.4093	64.1755	68.2902	72.6034	73.4528	0.2368	0.0375
	0.666667	64.7256	65.5149	69.7473	74.1718	75.0417	0.2848	0.0377
	0.75	65.9859	66.7989	71.1523	75.6923	76.5837	0.328	0.038
	0.833333	67.1868	68.0238	72.4999	77.1579	78.0713	0.3674	0.0383
	0.916667	68.324	69.185	73.7841	78.5608	79.4964	0.4035	0.0386
	1	69.3949	70.2797	75.0011	79.896	80.8536	0.4371	0.039
	1.08333	70.3989	71.3072	76.1494	81.161	82.1405	0.4685	0.0393
	1.16667	71.3481	72.2798	77.2413	82.3682	83.3692	0.4981	0.0397
	1.25	72.2602	73.215	78.2952	83.5367	84.5592	0.5259	0.0401
	1.33333	73.1496	74.1275	79.3263	84.6822	85.7261	0.5523	0.0404
	1.41667	74.0281	75.0292	80.3469	85.8176	86.883	0.5774	0.0408
	1.5	74.9055	75.93	81.3672	86.9534	88.0404	0.6013	0.0412
	1.58333	75.7889	76.837	82.3948	88.0972	89.206	0.6242	0.0415
	1.66667	76.6764	77.7481	83.427	89.2461	90.3767	0.646	0.0419
	1.75	77.5626	78.6579	84.4575	90.3929	91.5453	0.6669	0.0422
	1.83333	78.4429	79.5616	85.481	91.5316	92.7055	0.6869	0.0426
	1.91667	79.3134	80.4553	86.4929	92.6569	93.852	0.7062	0.0429
	2	80.1709	81.3355	87.4891	93.7642	94.98	0.7246	0.0432
	2.08333	81.0124	82.1993	88.4661	94.8495	96.0853	0.7424	0.0435
	2.16667	81.8358	83.0444	89.4212	95.9094	97.1648	0.7594	0.0437
	2.25	82.6412	83.8708	90.3541	96.9436	98.2177	0.7758	0.044
	2.33333	83.4297	84.6796	91.2658	97.9527	99.2449	0.7916	0.0442
	2.41667	84.2024	85.4719	92.1572	98.9376	100.247	0.8068	0.0444
	2.5	84.9603	86.2486	93.0291	99.899	101.225	0.8213	0.0446
	2.58333	85.7042	87.0107	93.8821	100.837	102.179	0.8353	0.0448
	2.66667	86.4352	87.7589	94.7172	101.754	103.11	0.8488	0.0449
	2.75	87.1538	88.494	95.5348	102.648	104.019	0.8617	0.045
	2.83333	87.861	89.2168	96.3356	103.521	104.905	0.8741	0.0451
	2.91667	88.5578	89.9284	97.1209	104.375	105.771	0.8859	0.0452
	3	89.2458	90.6304	97.8925	105.21	106.618	0.8973	0.0453
	3.08333	89.9264	91.3242	98.652	106.03	107.449	0.9082	0.0453
	3.16667	90.6009	92.0112	99.4012	106.836	108.265	0.9187	0.0453
	3.25	91.2704	92.6926	100.141	107.63	109.069	0.9288	0.0453
	3.33333	91.9361	93.3695	100.874	108.412	109.86	0.9384	0.0453
	3.41667	92.5988	94.043	101.6	109.186	110.643	0.9476	0.0453
	3.5	93.2596	94.7139	102.32	109.952	111.416	0.9564	0.0453
	3.58333	93.9193	95.3832	103.037	110.711	112.183	0.9649	0.0452
	3.66667	94.5782	96.0512	103.75	111.464	112.943	0.973	0.0452
	3.75	95.2353	96.717	104.458	112.21	113.697	0.9807	0.0451
	3.83333	95.8895	97.3795	105.161	112.95	114.443	0.9881	0.045
	3.91667	96.5397	98.0377	105.859	113.682	115.182	0.9952	0.0449
	4	97.1849	98.6906	106.549	114.407	115.912	1.0019	0.0448
	4.08333	97.8241	99.3372	107.232	115.122	116.633	1.0084	0.0447
	4.16667	98.4565	99.9768	107.907	115.829	117.346	1.0145	0.0447
	4.25	99.0812	100.609	108.574	116.527	118.049	1.0204	0.0446
	4.33333	99.6973	101.232	109.231	117.214	118.742	1.026	0.0445
	4.41667	100.304	101.845	109.878	117.892	119.425	1.0313	0.0444
	4.5	100.901	102.449	110.515	118.56	120.098	1.0363	0.0443
	4.58333	101.489	103.043	111.142	119.218	120.762	1.0411	0.0442
	4.66667	102.068	103.629	111.762	119.868	121.418	1.0457	0.0442
	4.75	102.641	104.209	112.376	120.513	122.069	1.05	0.0441
	4.83333	103.208	104.783	112.985	121.154	122.716	1.0541	0.044
	4.91667	103.771	105.354	113.591	121.794	123.361	1.0579	0.044
	5	104.332	105.921	114.195	122.432	124.006	1.0616	0.0439
	5.08333	104.89	106.487	114.799	123.072	124.653	1.065	0.0439
	5.16667	105.448	107.053	115.404	123.715	125.302	1.0682	0.0439
	5.25	106.006	107.619	116.012	124.361	125.956	1.0712	0.0439
	5.33333	106.565	108.187	116.622	125.013	126.615	1.074	0.0439
	5.41667	107.127	108.757	117.237	125.671	127.281	1.0766	0.0439
	5.5	107.691	109.33	117.858	126.336	127.955	1.079	0.0439
	5.58333	108.257	109.906	118.483	127.009	128.637	1.0813	0.0439
	5.66667	108.824	110.483	119.11	127.686	129.323	1.0833	0.0439
	5.75	109.39	111.06	119.739	128.366	130.013	1.0852	0.0439
	5.83333	109.954	111.634	120.368	129.047	130.704	1.0869	0.044
	5.91667	110.515	112.206	120.995	129.728	131.395	1.0885	0.044
	6	111.071	112.773	121.619	130.407	132.085	1.0898	0.0441
	6.08333	111.621	113.334	122.238	131.083	132.771	1.0911	0.0441
	6.16667	112.165	113.889	122.851	131.753	133.453	1.0921	0.0442
	6.25	112.7	114.436	123.457	132.418	134.128	1.093	0.0443
	6.33333	113.227	114.974	124.055	133.075	134.796	1.0938	0.0443
	6.41667	113.743	115.502	124.644	133.722	135.455	1.0944	0.0444
	6.5	114.248	116.019	125.221	134.36	136.104	1.0949	0.0445
	6.58333	114.742	116.525	125.788	134.986	136.742	1.0952	0.0446
	6.66667	115.225	117.019	126.343	135.602	137.369	1.0954	0.0447
	6.75	115.697	117.503	126.888	136.207	137.986	1.0955	0.0448
	6.83333	116.159	117.977	127.423	136.804	138.594	1.0954	0.0449
	6.91667	116.613	118.442	127.951	137.392	139.193	1.0952	0.045
	7	117.059	118.9	128.47	137.973	139.786	1.0949	0.0451
	7.08333	117.497	119.351	128.983	138.547	140.372	1.0945	0.0452
	7.16667	117.93	119.795	129.49	139.116	140.953	1.0939	0.0454
	7.25	118.357	120.234	129.991	139.68	141.529	1.0932	0.0455
	7.33333	118.779	120.669	130.488	140.24	142.101	1.0924	0.0456
	7.41667	119.198	121.099	130.982	140.796	142.669	1.0915	0.0457
	7.5	119.613	121.526	131.472	141.35	143.235	1.0905	0.0458
	7.58333	120.025	121.951	131.96	141.902	143.8	1.0893	0.046
	7.66667	120.435	122.373	132.446	142.453	144.362	1.0881	0.0461
	7.75	120.844	122.794	132.932	143.002	144.925	1.0867	0.0462
	7.83333	121.252	123.214	133.416	143.552	145.487	1.0853	0.0463
	7.91667	121.659	123.634	133.901	144.102	146.049	1.0837	0.0465
	8	122.067	124.054	134.385	144.651	146.611	1.082	0.0466
	8.08333	122.474	124.474	134.87	145.202	147.174	1.0803	0.0467
	8.16667	122.883	124.894	135.355	145.753	147.738	1.0784	0.0468
	8.25	123.292	125.316	135.842	146.305	148.303	1.0764	0.047
	8.33333	123.703	125.739	136.329	146.859	148.869	1.0743	0.0471
	8.41667	124.115	126.163	136.818	147.414	149.437	1.0721	0.0472
	8.5	124.529	126.59	137.309	147.97	150.007	1.0698	0.0473
	8.58333	124.946	127.019	137.802	148.529	150.578	1.0675	0.0474
	8.66667	125.366	127.451	138.298	149.09	151.151	1.065	0.0476
	8.75	125.789	127.885	138.796	149.653	151.727	1.0624	0.0477
	8.83333	126.215	128.323	139.296	150.218	152.305	1.0597	0.0478
	8.91667	126.644	128.764	139.8	150.786	152.885	1.0569	0.0479
	9	127.078	129.21	140.307	151.357	153.468	1.054	0.048
	9.08333	127.516	129.659	140.817	151.93	154.054	1.051	0.0481
	9.16667	127.958	130.112	141.33	152.506	154.643	1.0479	0.0482
	9.25	128.403	130.569	141.847	153.085	155.233	1.0448	0.0482
	9.33333	128.853	131.029	142.366	153.665	155.826	1.0415	0.0483
	9.41667	129.306	131.493	142.888	154.248	156.42	1.0381	0.0484
	9.5	129.762	131.96	143.411	154.831	157.015	1.0347	0.0485
	9.58333	130.222	132.43	143.937	155.416	157.612	1.0311	0.0485
	9.66667	130.685	132.903	144.465	156.001	158.209	1.0274	0.0486
	9.75	131.151	133.379	144.994	156.587	158.806	1.0237	0.0487
	9.83333	131.62	133.858	145.525	157.174	159.403	1.0199	0.0487
	9.91667	132.092	134.339	146.057	157.76	160	1.016	0.0487
	10	132.567	134.822	146.59	158.346	160.597	1.012	0.0488
	10.0833	133.044	135.308	147.124	158.932	161.193	1.0079	0.0488
	10.1667	133.523	135.796	147.658	159.517	161.788	1.0037	0.0488
	10.25	134.005	136.286	148.193	160.101	162.382	0.9994	0.0488
	10.3333	134.489	136.778	148.728	160.683	162.974	0.9951	0.0489
	10.4167	134.975	137.272	149.264	161.265	163.565	0.9907	0.0489
	10.5	135.463	137.767	149.799	161.844	164.153	0.9861	0.0489
	10.5833	135.952	138.262	150.333	162.421	164.739	0.9815	0.0488
	10.6667	136.442	138.758	150.865	162.994	165.32	0.9769	0.0488
	10.75	136.93	139.253	151.394	163.562	165.896	0.9721	0.0488
	10.8333	137.418	139.746	151.92	164.125	166.467	0.9673	0.0488
	10.9167	137.903	140.237	152.441	164.682	167.032	0.9624	0.0487
	11	138.386	140.724	152.957	165.232	167.589	0.9575	0.0487
	11.0833	138.865	141.208	153.468	165.775	168.138	0.9525	0.0487
	11.1667	139.34	141.687	153.972	166.309	168.678	0.9474	0.0486
	11.25	139.811	142.161	154.469	166.834	169.208	0.9423	0.0486
	11.3333	140.276	142.63	154.958	167.348	169.729	0.9371	0.0485
	11.4167	140.735	143.092	155.439	167.853	170.238	0.9319	0.0484
	11.5	141.187	143.547	155.91	168.346	170.736	0.9266	0.0484
	11.5833	141.632	143.994	156.371	168.827	171.221	0.9212	0.0483
	11.6667	142.069	144.433	156.822	169.295	171.694	0.9158	0.0482
	11.75	142.498	144.863	157.262	169.751	172.153	0.9104	0.0481
	11.8333	142.918	145.283	157.691	170.192	172.597	0.9049	0.048
	11.9167	143.328	145.694	158.107	170.619	173.027	0.8994	0.0479
	12	143.728	146.094	158.511	171.031	173.441	0.8939	0.0478
	12.0833	144.118	146.484	158.902	171.429	173.841	0.8883	0.0477
	12.1667	144.498	146.863	159.28	171.813	174.226	0.8826	0.0476
	12.25	144.868	147.232	159.647	172.181	174.596	0.877	0.0475
	12.3333	145.228	147.59	160.001	172.536	174.951	0.8713	0.0474
	12.4167	145.578	147.938	160.342	172.876	175.292	0.8655	0.0473
	12.5	145.917	148.275	160.671	173.203	175.618	0.8597	0.0472
	12.5833	146.246	148.602	160.988	173.515	175.93	0.8539	0.047
	12.6667	146.565	148.918	161.293	173.813	176.228	0.8481	0.0469
	12.75	146.873	149.223	161.585	174.098	176.511	0.8422	0.0468
	12.8333	147.171	149.518	161.865	174.368	176.781	0.8363	0.0467
	12.9167	147.458	149.802	162.133	174.625	177.036	0.8304	0.0465
	13	147.735	150.075	162.389	174.869	177.278	0.8245	0.0464
	13.0833	148.002	150.337	162.632	175.099	177.506	0.8185	0.0463
	13.1667	148.257	150.588	162.864	175.316	177.721	0.8125	0.0462
	13.25	148.503	150.829	163.084	175.519	177.922	0.8065	0.046
	13.3333	148.737	151.058	163.291	175.71	178.109	0.8004	0.0459
	13.4167	148.961	151.277	163.487	175.887	178.283	0.7943	0.0458
	13.5	149.174	151.485	163.67	176.051	178.444	0.7882	0.0456
	13.5833	149.376	151.682	163.842	176.202	178.592	0.7821	0.0455
	13.6667	149.568	151.869	164.003	176.342	178.728	0.7759	0.0454
	13.75	149.751	152.046	164.153	176.469	178.852	0.7698	0.0452
	13.8333	149.925	152.214	164.293	176.586	178.965	0.7636	0.0451
	13.9167	150.09	152.373	164.424	176.693	179.068	0.7574	0.045
	14	150.247	152.524	164.546	176.791	179.161	0.7512	0.0448
	14.0833	150.397	152.668	164.66	176.879	179.245	0.7449	0.0447
	14.1667	150.54	152.805	164.766	176.959	179.321	0.7387	0.0446
	14.25	150.677	152.935	164.865	177.032	179.389	0.7324	0.0444
	14.3333	150.808	153.059	164.958	177.097	179.449	0.7262	0.0443
	14.4167	150.933	153.178	165.045	177.156	179.503	0.7199	0.0442
	14.5	151.053	153.291	165.126	177.208	179.551	0.7136	0.044
	14.5833	151.169	153.4	165.202	177.255	179.593	0.7073	0.0439
	14.6667	151.28	153.505	165.273	177.297	179.63	0.701	0.0438
	14.75	151.388	153.606	165.341	177.335	179.662	0.6947	0.0436
	14.8333	151.493	153.704	165.404	177.369	179.691	0.6884	0.0435
	14.9167	151.595	153.799	165.465	177.4	179.716	0.6821	0.0434
	15	151.694	153.891	165.524	177.427	179.738	0.6758	0.0432
	15.0833	151.792	153.982	165.58	177.453	179.758	0.6695	0.0431
	15.1667	151.888	154.071	165.634	177.476	179.776	0.6631	0.043
	15.25	151.983	154.159	165.687	177.498	179.792	0.6568	0.0428
	15.3333	152.077	154.246	165.739	177.518	179.807	0.6505	0.0427
	15.4167	152.17	154.331	165.79	177.538	179.821	0.6442	0.0426
	15.5	152.261	154.416	165.839	177.555	179.833	0.6379	0.0424
	15.5833	152.352	154.499	165.888	177.571	179.843	0.6316	0.0423
	15.6667	152.441	154.582	165.935	177.586	179.852	0.6253	0.0421
	15.75	152.53	154.663	165.98	177.6	179.86	0.619	0.042
	15.8333	152.617	154.743	166.025	177.612	179.866	0.6127	0.0419
	15.9167	152.703	154.822	166.068	177.622	179.87	0.6064	0.0417
	16	152.788	154.899	166.11	177.631	179.873	0.6002	0.0416
	16.0833	152.871	154.976	166.15	177.639	179.875	0.5939	0.0415
	16.1667	152.953	155.051	166.189	177.645	179.875	0.5876	0.0413
	16.25	153.034	155.125	166.227	177.649	179.874	0.5814	0.0412
	16.3333	153.114	155.197	166.264	177.652	179.871	0.5751	0.0411
	16.4167	153.193	155.269	166.299	177.654	179.866	0.5689	0.0409
	16.5	153.27	155.339	166.333	177.654	179.86	0.5627	0.0408
	16.5833	153.346	155.408	166.365	177.652	179.852	0.5565	0.0406
	16.6667	153.421	155.475	166.396	177.649	179.843	0.5503	0.0405
	16.75	153.495	155.541	166.426	177.645	179.832	0.5441	0.0404
	16.8333	153.567	155.606	166.454	177.639	179.82	0.5379	0.0402
	16.9167	153.638	155.67	166.481	177.631	179.806	0.5318	0.0401
	17	153.707	155.732	166.507	177.622	179.79	0.5256	0.04
	17.0833	153.776	155.793	166.531	177.611	179.773	0.5195	0.0398
	17.1667	153.843	155.853	166.553	177.599	179.755	0.5134	0.0397
	17.25	153.908	155.911	166.575	177.586	179.735	0.5073	0.0396
	17.3333	153.973	155.969	166.595	177.571	179.713	0.5012	0.0394
	17.4167	154.036	156.025	166.614	177.555	179.691	0.4951	0.0393
	17.5	154.099	156.08	166.632	177.538	179.667	0.4891	0.0391
	17.5833	154.16	156.134	166.649	177.52	179.643	0.4831	0.039
	17.6667	154.22	156.187	166.666	177.5	179.617	0.477	0.0389
	17.75	154.28	156.239	166.681	177.48	179.59	0.471	0.0387
	17.8333	154.338	156.291	166.695	177.46	179.563	0.465	0.0386
	17.9167	154.396	156.341	166.709	177.438	179.535	0.459	0.0385
	18	154.453	156.391	166.722	177.416	179.506	0.4531	0.0383
